# Supplementary material for: Participatory Systems Modelling for Youth Mental Health: An Evaluation Study Applying a Comprehensive Multi-Scale Framework
Source: Int J Environ Res Public Health. 2022 Mar 28;19(7):4015. doi: 10.3390/ijerph19074015 (PMC8998357; doi:10.3390/ijerph19074015)
Supplement: Supplementary file 1 [file ijerph-19-04015-s001.zip]

Archive with 4 entries (4 files):
- Lee GY_PSM evaluation plan YMH Program_SUPPLEMENTARY DOC 1.pdf
- Lee GY_PSM evaluation plan YMH Program_SUPPLEMENTARY DOC 2.pdf
- Lee GY_PSM evaluation plan YMH Program_SUPPLEMENTARY DOC 3.pdf
- Lee GY_PSM evaluation plan YMH Program_SUPPLEMENTARY DOC 4.pdf
